# Supplementary material for: Postpartum Lifestyle Behaviors among Women with Hypertensive Disorders of Pregnancy: Data from the HUNT Study
Source: Int J Environ Res Public Health. 2023 Nov 6;20(21):7025. doi: 10.3390/ijerph20217025 (PMC10648747; doi:10.3390/ijerph20217025)
Supplement: Supplementary file 1 [file ijerph-20-07025-s001.zip]

Archive with 1 entries (1 files):
- ijerph-2640641-supplementary.pdf
